# Supplementary material for: Deciphering hippocampal place codes in weak theta rhythms
Source: Nat Commun. 2026 Feb 13;17:2735. doi: 10.1038/s41467-026-69438-5 (PMC13013841; doi:10.1038/s41467-026-69438-5)
Supplement: Supplementary file 4 — Source Data [file 41467_2026_69438_MOESM4_ESM.xlsx]

## Sheet: Fig1
Fig 1F
Condition	Run	Stay
	95.1673	64.7307
	89.0863	64.3301
	92.5201	56.6589
	93.7179	55.755
1-sided paired t-test (Run > Stay)
	t(3)	10.8974
	cohen's d_z (paired)	5.4487
	exact p-value	0.0008269

## Sheet: Fig3
Fig 3E Run
															2-sided paired t-test
		carrier-based				carrier-free				spiking					carrier based != carrier free			carrier-based != neurons
log_2(channels)		session 1	session 2	session 3	session 4	session 1	session 2	session 3	session 4	session 1	session 2	session 3	session 4		t(3)	cohen's d_z (paired)	p-value	t(3)	cohen's d_z (paired)	p-value
0		27.0735	42.0548	43.796	29.3901	38.1507	32.7024	28.7307	32.5159	33.188	36.7497	34.306	38.8564		0.431228	0.215614	0.695412	1.05178	0.525891	0.37014
1		37.6276	40.4483	37.9241	39.4028	41.6874	39.477	39.7628	41.2071	37.4907	40.6725	41.0202	45.7433		-1.63366	-0.816828	0.20084	0.385993	0.192997	0.725248
2		47.721	44.0722	45.1957	44.7014	50.2989	44.6326	51.6251	47.5349	40.6538	46.0897	44.2586	41.5629		-2.53999	-1.26999	0.0846805	-2.24053	-1.12026	0.110907
3		57.9203	50.8717	57.6868	57.662	58.7422	53.2503	63.0605	59.9873	42.6276	48.2316	52.7639	50.5718		-2.85683	-1.42842	0.0647448	-4.47608	-2.23804	0.0207859
4		72.8144	67.4844	73.7604	73.7611	73.7983	67.5965	79.0747	77.0394	52.5716	56.2391	56.2633	61.2452		-2.06541	-1.0327	0.130816	-6.79234	-3.39617	0.0065241
5		83.7796	83.7609	85.3737	87.967	85.3923	83.0884	88.2562	90.7116	63.543	74.3462	78.3986	79.6188		-1.99687	-0.998433	0.13975	-4.2579	-2.12895	0.0237537
6		88.9975	92.0672	90.0119	94.8793	93.0324	90.6974	91.7082	96.5311	77.8829	83.5243	89.0985	91.0038		-1.35717	-0.678583	0.267809	-2.83833	-1.41916	0.065737
7		91.3636	96.2889	92.1827	96.925	95.3674	96.2889	92.6335	98.6658	87.802	95.0062	94.5196	97.3952		-1.72554	-0.862768	0.182892	-1.03877	-0.519384	0.37528
7.5		92.9826	97.3225	93.3096	98.6912	97.0548	97.9203	92.8826	99.4155	92.721	97.1482	95.7058	99.263		-1.26967	-0.634835	0.293745	-0.414462	-0.207231	0.706388
Fig 3F Stay															2-sided paired t-test
		carrier-based				carrier-free				spiking					carrier based != carrier free			carrier-based != neurons
log_2(channels)		session 1	session 2	session 3	session 4	session 1	session 2	session 3	session 4	session 1	session 2	session 3	session 4		t(3)	cohen's d_z (paired)	p-value	t(3)	cohen's d_z (paired)	p-value
0		33.0436	34.0991	35.4529	32.5792	32.9971	26.4327	26.6036	25.1527	32.7198	31.2513	38.2381	33.5732		2.98697	1.49348	0.0582716	2.40699	1.2035	0.095274
1		33.5954	33.9988	32.4142	32.6626	31.1893	32.7195	30.494	35.1174	33.1895	34.9539	38.6353	42.1776		0.712752	0.356376	0.527436	3.03886	1.51943	0.0559178
2		34.8313	35.1778	34.8549	36.1595	35.166	36.0781	35.0645	34.9887	36.2021	32.1341	42.5608	42.9553		-0.155737	-0.0778683	0.88613	1.10465	0.552324	0.349952
3		37.8831	38.6647	35.1158	39.3156	41.5706	40.6239	35.9455	38.7514	41.3161	37.2548	45.8942	47.1465		-1.64359	-0.821794	0.198807	1.13255	0.566277	0.339737
4		42.3714	43.5848	39.9678	42.9525	52.2136	47.6653	43.9138	47.6258	46.3389	45.0321	50.2272	48.1321		-3.99371	-1.99685	0.0281241	-0.162609	-0.0813043	0.881162
5		48.5963	48.9878	45.6171	47.7489	63.7915	56.1155	54.8974	56.5752	57.2592	54.0117	55.3591	56.974		-5.74916	-2.87458	0.0104537	-1.18386	-0.591929	0.321727
6		54.8677	55.4274	50.7344	52.961	72.4599	66.1306	63.4594	66.0775	60.8172	62.6239	65.9704	63.4177		-9.31909	-4.65954	0.00261598	-1.3072	-0.653601	0.28231
7		60.1368	59.6758	54.8725	57.1889	80.0766	72.351	70.3518	72.302	70.9832	70.9481	75.321	76.5455		-10.4428	-5.22139	0.00187443	-0.098662	-0.049331	0.927629
7.5		64.2393	64.8525	59.3682	62.3445	83.2798	76.0443	73.09	76.3518	79.585	78.2146	78.3363	83.2508		-8.81747	-4.40873	0.00307388	1.13839	0.569193	0.337639
Fig 3G Stay															2-sided paired t-test
		carrier-based				carrier-free				spiking					carrier based != carrier free			carrier-based != neurons
theta decile		session 1	session 2	session 3	session 4	session 1	session 2	session 3	session 4	session 1	session 2	session 3	session 4		t(3)	cohen's d_z (paired)	p-value	t(3)	cohen's d_z (paired)	p-value
1		45.365	43.2439	45.2933	46.0255	74.5073	63.9207	61.6422	61.8529	64.8449	70.2334	66.2463	66.3932		-6.65699	-3.3285	0.00690931	0.388765	0.194382	0.7234
2		51.7518	52.7888	54.3402	53.7765	79.3431	67.7946	68.9883	68.4724	73.7318	75.916	72.61	76.7044		-5.61518	-2.80759	0.0111658	1.10492	0.552459	0.349852
3		59.0967	60.373	56.2317	58.628	79.8084	72.028	70.6745	72.5318	77.062	76.1538	77.6979	81.8953		-7.82095	-3.91047	0.00435216	1.69235	0.846177	0.189155
4		62.598	61.727	54.6921	59.8586	80.8387	73.2205	69.6334	76.082	78.4503	75.4259	79.3402	83.9745		-10.7443	-5.37214	0.00172409	1.57897	0.789484	0.212461
5		63.1661	65.1166	62.8886	63.9887	82.8923	73.9277	77.3607	77.7511	80.8942	78.6597	79.6481	84.7242		-6.35555	-3.17777	0.00788132	1.56108	0.780541	0.216423
6		65.4653	70.175	62.1701	64.7808	84.3339	79.7083	73.9589	79.1089	82.719	79.5216	80.7918	87.1287		-6.80752	-3.40376	0.0064827	1.34074	0.670368	0.272488
7		68.9699	69.1715	65.0587	67.7935	86.5451	79.8366	76.0704	80.5092	83.4275	82.8121	83.0645	86.86		-8.16017	-4.08009	0.00384927	1.42652	0.713261	0.248981
8		72.5182	73.5082	61.437	67.6096	87.3175	81.2704	74.9413	80.6789	85.5566	81.6783	80.4252	87.4399		-7.91831	-3.95915	0.00419936	1.34214	0.671071	0.272085
9		75.5201	74.5741	63.563	70.396	88.7865	83.0922	77.6393	84.0594	84.5803	79.6266	81.8475	88.7553		-9.53695	-4.76848	0.0024452	0.128402	0.0642008	0.905955
10		77.9672	77.8205	67.9356	70.5791	88.4047	85.6527	79.9561	82.4294	84.5579	82.0862	81.6837	88.6441		-10.8799	-5.43996	0.00166165	0.0551377	0.0275688	0.959495

## Sheet: Fig 4
Fig 4E
Neurons' selectivity					two-sided one-sample t-test
Int - Run	Pyr - Run	Int - Stay	Pyr - Stay			Int - Run	Pyr - Run	Int - Stay	Pyr - Stay
0.463333	-0.322147	0.907096	0.684613		t-stat	29.1737	-4.04768	3.84982	-7.69168
0.303968	-0.0100123	0.656805	0.257598		df	488	443	362	180
0.495532	0.270955	0.525873	0.199237		Cohen's d_z	1.31928	-0.192095	0.202063	-0.571718
0.819984	-0.0413709	0.375914	0.692397		p-value	4.86299e-109	6.10452e-05	0.00013973	9.16796e-13
0.430774	-0.639664	0.815938	0.619863
0.211334	0.489972	0.585089	0.577731
-0.246092	-0.18305	0.586688	0.63632
0.0322545	0.0933345	0.725448	0.497898
-0.0614896	0.00372591	0.92764	0.673087
0.742267	-0.00666073	0.71138	0.34361
0.632007	-0.552758	0.675578	0.26046
0.801844	-0.560749	0.724201	0.747474
0.749594	-0.228976	0.721693	0.618952
0.61268	0.626618	0.642702	0.368787
0.526727	-0.35519	0.886003	0.249874
0.277916	-0.233912	0.788	0.409037
0.472933	-0.121849	0.710164	0.598294
0.72497	0.306732	0.585826	0.851873
0.210289	-0.374642	0.651815	0.593874
-0.357067	0.30794	0.884788	0.601428
0.742246	-0.528416	0.643459	-0.0147018
0.495034	-0.881234	0.85688	-0.144951
0.380583	-0.0667941	0.816885	0.255465
0.864497	-0.130397	0.694948	0.271334
0.70942	-0.182956	0.582847	0.0182461
0.537054	-0.176788	0.402757	-0.0473541
0.564421	-0.307318	0.866016	-0.441527
0.500639	-0.370173	0.544176	0.511507
0.657224	0.718484	0.647954	-0.607215
0.520889	0.72098	0.292373	0.0899897
0.653098	0.586609	0.632382	0.0393134
0.236088	0.797506	-0.915348	-0.942181
-0.0778627	0.691429	0.253318	-0.78772
0.578799	0.442042	0.430521	-0.172984
0.551984	0.580119	-0.0371531	-0.88808
0.400615	0.691452	0.141564	-0.526687
0.691967	0.640483	0.0344664	-0.345201
0.722559	-0.0865576	-0.298724	-0.639174
0.370543	-0.27186	-0.402259	-0.15859
0.407879	-0.15094	0.465304	-0.290763
0.33621	0.0376484	0.0789505	-0.641041
0.019278	-0.158309	-0.127765	-0.321662
0.67945	-0.116585	-0.285215	0.00907514
0.595683	-0.119795	-0.0021735	0.0800774
0.635836	-0.223754	0.883731	0.633566
0.604762	-0.153238	-0.561558	-0.0607179
0.824874	0.475283	0.150401	-0.104879
0.726893	-0.2939	0.209716	-0.0593545
0.0320658	-0.291545	-0.323622	-0.731854
0.487502	-0.054749	-0.28553	-0.0336282
0.283474	-0.566546	0.145537	-0.751766
0.121877	-0.397981	-0.0417723	-0.821524
0.484812	-0.599551	-0.733308	-0.802571
0.577941	-0.15061	-0.239309	0.208707
0.355424	-0.0734217	-0.561657	-0.636637
0.767035	-0.0535477	-0.301203	-0.212804
0.743481	-0.34406	-0.15667	-0.821125
0.692236	-0.0579289	0.346728	-0.313593
0.805663	-0.0721114	-0.126799	-0.400689
0.750463	-0.460681	-0.414745	-0.175461
0.798373	-0.115027	0.18504	-0.34175
0.754957	0.769299	0.304851	0.1166
0.393455	0.693913	-0.408944	-0.127914
0.63123	0.695315	0.412113	-0.475175
0.340129	0.733786	-0.0678132	-0.350449
-0.689304	0.944398	-0.135209	0.246439
0.759921	0.231225	-0.210176	0.0208563
0.366124	0.156737	-0.0552021	-0.29556
0.289256	0.339149	-0.112044	0.000515733
0.360265	0.349306	0.201609	0.48432
0.589336	0.419652	-0.341332	-0.669119
0.660744	-0.278899	0.727449	-0.532876
0.509015	-0.255728	0.283311	0.258906
0.502205	-0.375089	-0.13863	-0.600348
0.381738	0.616888	-0.106453	-0.19064
-0.475887	-0.0478473	-0.104798	-0.830121
0.309141	-0.334862	0.710516	0.1573
0.0128071	-0.0942387	-0.26683	-0.135562
-0.00753805	-0.718021	-0.0859995	-0.916027
-0.426353	0.110138	-0.599974	-0.643526
0.0621664	0.266567	0.809429	-0.0720165
0.695171	-0.0714626	-0.880478	-0.253606
-0.299199	-0.126593	0.109814	-0.476396
-0.26539	-0.257717	0.0266481	-0.491994
0.0692904	0.227401	-0.157178	-0.108683
0.0925928	-0.637518	-0.289857	-0.520364
0.103389	0.411342	-0.157674	-0.544957
0.55952	0.355872	-0.216966	0.402296
0.740141	-0.00595537	-0.119516	0.16194
0.432482	-0.148343	-0.474326	-0.420336
0.251768	-0.0957238	-0.448282	-0.798108
0.456851	-0.141139	0.436814	0.0476071
0.683094	0.387707	-0.425582	-0.511441
0.318087	0.0362006	-0.396397	-0.578326
0.567172	-0.14771	-0.245377	-0.325346
0.622998	-0.233898	0.391331	-0.601791
0.512065	-0.248298	0.0481769	-0.731905
0.489593	-0.219564	-0.340767	0.144839
0.323246	0.320455	-0.37534	-0.725842
0.156162	-0.461925	-0.0702513	0.47241
0.190764	0.43334	-0.187764	-0.610487
0.820313	0.389083	-0.506147	-0.72655
0.453053	0.878554	-0.123729	-0.337656
0.503294	-0.547598	0.477921	-0.684025
0.82178	0.583668	-0.00168984	-0.634865
0.491178	0.606685	-0.194047	-0.668881
0.86517	0.542444	0.652394	-0.216384
0.696023	0.128628	-0.117709	-0.687337
0.596061	-0.046007	0.0843233	0.171762
0.731017	-0.128377	0.318149	-0.302462
0.637129	-0.0296106	-0.178094	-0.308937
0.807834	-0.347344	0.769594	-0.541404
0.704335	-0.087862	0.712114	-0.19608
0.785227	-0.312897	-0.340145	-0.380216
0.533057	0.13445	0.237963	-0.695669
-0.174372	-0.426659	0.0776294	0.416047
0.832075	0.00861504	0.512217	0.611743
0.916602	-0.304294	0.374005	-0.716019
0.935305	0.267115	-0.47092	-0.966369
0.513855	0.12436	-0.614386	0.325479
0.293455	0.916222	0.192339	-0.436032
0.758623	0.0340622	0.265511	-0.740745
0.706044	0.373947	0.535143	-0.38438
0.627789	0.511166	-0.528329	0.250294
0.591939	0.864633	-0.246358	-0.36488
0.574692	0.712589	-0.0423658	-0.0697728
0.801127	-0.0890998	0.890043	0.0964358
0.71899	0.032228	0.573778	0.00711205
0.66532	-0.642775	0.260293	-0.868352
0.765151	-0.034694	0.68004	-0.0698367
0.746951	-0.0316262	0.616186	-0.709333
0.5108	0.259571	0.931448	-0.50422
0.492095	0.186186	0.256942	-0.690456
0.202117	-0.269722	0.157762	-0.213521
0.654694	-0.124009	0.41425	-0.64132
0.270014	-0.00725483	-0.272378	-0.715138
-0.20406	0.177623	-0.226565	-0.739992
-0.0356392	-0.566722	0.165012	-0.773585
-0.60596	0.472381	0.752406	-0.810258
0.872551	0.00529436	0.61324	-0.261976
0.187478	0.274168	0.313862	-0.740375
-0.189968	-0.0329004	0.326124	-0.835025
0.544328	-0.432168	-0.223292	-0.834734
0.643395	0.0863268	0.136484	-0.513469
0.492947	0.794742	0.0291631	-0.318977
0.376704	0.0865027	-0.102662	-0.0430622
-0.0344386	-0.0588535	-0.505763	-0.0989742
0.768882	0.277057	-0.560186	-0.566378
0.800671	0.00801436	0.0429498	-0.355623
0.617296	0.909622	0.67347	0.00943758
0.581957	-0.0269134	0.171667	-0.461199
0.759659	0.643075	0.060985	-0.710009
0.764301	0.992285	0.0589434	-0.428615
0.764686	0.336304	0.755171	-0.571406
0.369735	-0.403359	0.259208	-0.707443
0.860072	-0.359722	0.587864	-0.8716
0.953072	-0.0394036	0.512848	-0.377783
0.773248	-0.385156	-0.0231544	-0.85073
0.422749	0.0405123	0.828208	-0.706128
0.33334	-0.164809	0.487079	-0.743874
0.58294	0.0775209	-0.0601509	-0.634181
0.750564	0.125062	0.00862924	-0.20167
0.483553	-0.0814089	0.35997	-0.494109
0.197571	0.267347	0.653738	0.184756
0.645608	0.0350731	0.184082	-0.752356
0.639969	0.0702943	-0.653345	-0.574856
0.514745	0.305389	-0.423078	-0.69316
0.684396	0.486846	-0.173671	-0.314999
0.375703	0.629049	-0.130929	-0.53349
0.804342	0.932976	-0.431928	-0.613007
0.954803	0.2879	-0.211937	-0.515815
0.673236	-0.000777321	-0.37938	-0.441383
0.651668	0.333849	-0.664895	-0.388269
0.833444	-0.0794172	0.0191088	-0.628397
-0.0846818	-0.279056	-0.164456	-0.187225
0.829924	-0.26777	-0.140347	-0.465972
0.659144	0.0800975	-0.138694	-0.653744
0.362368	-0.128193	-0.145331	-0.229447
0.206397	-0.107972	-0.168699	0.0978811
0.64263	-0.52242	-0.0230375	-0.514643
0.608751	-0.303727	0.0430276	-0.199765
0.91122	-0.16167	0.132857
0.200082	-0.46873	0.185068
0.592092	0.183549	-0.210314
0.835697	0.69404	0.41461
-0.0757771	0.125995	-0.0345499
0.715116	-0.602326	0.550822
0.589776	-0.258952	0.242218
0.775916	0.0054998	0.04463
0.845647	0.123982	0.12353
0.458356	-0.0604349	-0.342039
0.0362078	-0.343355	-0.150829
0.641905	-0.404071	-0.0230494
0.755019	0.0423135	0.398941
0.578222	-0.148455	0.0258946
0.326148	-0.441277	0.0580573
0.58132	-0.127275	0.132585
0.744367	0.0906205	0.209925
0.70851	0.161084	0.245014
0.899199	-0.0656508	0.185278
0.510652	-0.539246	0.28646
0.846559	-0.264665	0.366977
0.87919	0.0958411	-0.248846
0.647112	0.687829	0.128929
0.709223	-0.442491	0.140761
0.614101	-0.511756	-0.0419043
0.759357	-0.900253	0.259001
0.74887	0.772656	-0.0720774
0.344661	-0.494776	0.056514
-0.160607	0.376366	-0.439014
0.60971	-0.226447	0.228545
0.726536	-0.377595	-0.118339
0.522374	-0.590629	-0.395174
-0.203325	-0.172958	0.327622
0.635443	-0.0673794	0.0481784
-0.0125672	-0.159385	0.272152
-0.20775	-0.473431	0.345418
0.726015	-0.14	-0.16481
0.53244	-0.417343	-0.348541
0.477218	-0.368629	-0.056451
0.879268	-0.481245	0.484626
0.241913	-0.19187	0.559062
0.622245	-0.198127	0.0875297
-0.298324	-0.0118894	0.271578
-0.0649142	0.181547	0.0987218
0.446989	0.0364298	0.459166
0.650443	-0.408972	0.054166
-0.176788	-0.382594	0.103302
0.457652	-0.314097	0.389678
-0.0447586	-0.01104	-0.192911
0.699346	-0.0754967	0.0643703
0.593963	-0.338066	0.0559165
0.438517	-0.105638	0.199239
0.282554	-0.00454413	0.536435
-0.117747	-0.255658	0.0735471
0.490548	-0.0905877	0.46058
-0.758214	-0.727787	0.403382
0.120222	-0.424497	0.399059
0.254268	0.0635684	0.502956
0.325963	0.07795	0.647424
0.32405	0.530043	0.729621
0.0464239	-0.0175399	0.049349
0.245229	0.397957	0.166559
-0.127184	-0.164111	-0.000200277
0.430019	0.166805	0.233373
-0.54301	-0.193582	0.393971
0.202888	0.0210175	0.466432
0.657432	-0.331504	0.160878
0.211546	-0.518914	-0.297308
0.065751	-0.0398184	-0.161174
0.778617	-0.470952	-0.673875
0.641843	0.0410727	-0.25358
0.51461	-0.272895	-0.378561
0.533465	-0.277897	-0.464134
0.745063	0.291084	0.0489484
0.38823	-0.105026	-0.411874
0.163074	0.369851	0.0448985
0.786645	-0.131846	-0.0031812
0.917917	0.400977	-0.0515999
0.772815	-0.316729	-0.196132
-0.00244195	0.00492725	-0.0627585
0.351931	-0.0300884	0.179953
0.638899	-0.175971	-0.130235
-0.281754	-0.135684	-0.0154605
0.879508	-0.531856	-0.184647
0.576378	-0.0998656	0.374927
0.682062	-0.447717	0.00672845
-0.36514	-0.407104	0.0329383
-0.581852	-0.139137	0.285129
0.0709827	0.0297163	-0.0661774
0.54417	-0.216216	-0.209635
0.712759	0.0420484	-0.268902
0.206794	-0.365689	-0.244815
0.399192	-0.142505	0.381917
0.516303	-0.196639	0.133459
0.908394	-0.17432	0.0614674
0.515078	-0.181041	0.270502
0.458278	-0.0192027	0.278303
0.79492	-0.0236729	0.525718
0.466831	-0.0316226	0.198805
0.699281	-0.274554	0.125985
0.468676	-0.483793	-0.00033946
-0.613863	-0.019028	-0.00954591
0.203068	-0.357482	0.362263
0.737065	-0.408169	0.255992
0.792257	-0.070882	-0.20591
0.418188	-0.049739	0.13469
0.398775	-0.191939	-0.455887
-0.250923	0.834847	-0.959309
0.723277	-0.300173	-0.810031
0.300675	-0.356284	-0.255721
-0.34862	-0.350933	-0.0874982
0.494118	-0.20823	-0.129535
0.41751	0.156493	0.0261317
-0.250619	-0.465046	0.163575
0.735221	-0.787621	-0.527621
0.569523	-0.160295	0.0664543
0.209286	-0.271274	-0.243788
0.318542	-0.0707261	-0.156216
0.867757	-0.0204492	0.273759
-0.00897587	-0.018599	0.277663
0.237419	-0.054895	-0.151734
0.941143	-0.703049	-0.000408558
0.469869	-0.680698	-0.0665302
0.160197	-0.637705	0.104934
0.372117	-0.323172	-0.120793
0.657934	0.179328	0.113994
0.688149	-0.149631	-0.214453
0.586844	-0.380615	0.136894
0.236255	-0.138839	-0.172311
0.707675	-0.0181189	-0.112289
0.585634	0.252385	0.0244092
0.366726	-0.460348	-0.249122
0.567941	0.208211	-0.0908208
0.416063	-0.307264	-0.0937664
0.0740288	0.565149	-0.869482
0.446705	-0.261158	-0.740171
0.608793	-0.109885	-0.256147
-0.00381641	0.213099	-0.0927388
0.356996	-0.00125211	-0.113906
0.774801	-0.208583	0.0469521
0.302785	0.162443	0.0217557
0.666229	0.177924	-0.487057
0.494966	-0.25077	-0.142316
0.578335	-0.299772	-0.268379
0.661241	-0.0435992	-0.054669
0.435224	-0.14059	0.0871393
0.381867	-0.147936	0.0459978
0.628168	-0.553456	-0.0499029
0.550067	-0.173441	0.0792277
0.616491	-0.504176	0.119016
0.217374	-0.658087	-0.0302057
0.632872	-0.285358	0.253458
0.8458	-0.311754	0.122719
0.74405	0.303807	-0.0109827
0.352984	-0.268284	-0.23642
0.452995	-0.416174	-0.0211286
0.30467	-0.135989	-0.175391
0.813664	-0.208758	0.0502287
0.360927	0.0652105	-0.1757
0.033771	-0.248602	-0.229047
-0.485911	-0.138469	-0.304089
0.301695	-0.051265	-0.888602
0.388442	-0.162815	-0.600684
0.183152	-0.146841	-0.10468
0.617456	0.272937	-0.0769911
0.481819	-0.28263	0.438189
0.655557	-0.498841	0.383828
0.661951	-0.284329	0.234638
0.207014	-0.141184	0.300508
-0.108436	-0.0965369	-0.444192
0.101793	-0.797849	0.129627
0.58267	0.233316	0.181544
0.484994	0.284057	-6.89377e-05
0.460184	-0.432382	0.116465
0.487909	0.00154136	0.324683
0.696293	-0.433011	-0.0588884
0.482043	0.0708831	0.228334
0.591507	0.143495	-0.0479322
0.667296	0.149675	0.144584
0.658232	0.113087	0.51876
0.343805	-0.22957	0.0927738
0.559923	-0.0769213	-0.276451
0.402788	0.0207539
0.294639	-0.108613
-0.722892	-0.287237
0.432056	0.0972842
0.519127	0.0665979
0.421408	-0.438896
0.482817	-0.148414
0.280898	-0.317178
0.553434	-0.385238
0.66488	0.0736604
-0.314951	0.0576707
0.268868	-0.235933
0.326934	-0.0301337
0.12825	-0.280717
0.938186	-0.0582598
0.480301	-0.321939
0.609054	-0.0286367
0.0785164	-0.148722
0.875619	-0.0781059
-0.37523	0.0456505
-0.386593	-0.0786818
0.685289	-0.648387
0.646381	-0.673854
0.569919	-0.568961
0.648034	0.647468
0.236002	-0.15535
0.704188	-0.198151
-0.0245934	-0.18861
0.863739	-0.138304
0.112253	0.135521
0.563273	-0.258183
0.412376	-0.346024
0.401217	-0.259274
-0.340557	0.0285055
-0.298886	-0.660323
0.550778	-0.390664
0.69367	-0.475849
0.150524	-0.372058
0.399657	-0.0765446
0.512513	0.150959
-0.0398492	-0.347321
0.34432	-0.141421
0.596793	0.0664396
0.673961	0.136033
0.896773	-0.649262
-0.0119947	0.0777849
0.589556	-0.647723
0.428785	-0.132155
0.623586	-0.160603
0.0485047	-0.449058
0.535659	-0.345509
0.238986	0.246077
0.280938	-0.343609
-0.184749	-0.180704
0.639221	-0.0864738
0.293489	-0.38549
0.566089	0.246917
0.318227	-0.459346
0.57491	0.221642
0.940989	-0.342326
-0.0932904	0.186074
0.606784	-0.823833
0.145581	0.421523
0.318453	0.083128
0.141331	0.455954
0.555865	0.0135992
0.43184	-0.258492
0.499045	-0.21223
0.0967723	-0.008698
0.642249	0.603075
0.465172	-0.134066
0.210989	-0.00633128
0.330163	-0.114
0.628573	-0.534243
0.702398	-0.361556
0.572192	-0.518105
-0.107601	-0.0326446
0.285033	-0.36928
0.696994	-0.362428
-0.03933	-0.335601
0.458532	0.00539394
0.431804
0.549307
0.390954
0.58962
0.276949
0.658273
0.649974
0.440656
0.711869
0.254162
0.41718
-0.164581
0.287582
0.635639
-0.566236
0.513815
-0.243304
0.73275
0.600649
0.747061
0.353312
0.623217
0.69234
0.56141
0.908791
0.750559
0.730089
0.779737
0.183461
0.674895
0.716096
0.823185
0.653945
0.625531
0.727547
0.479583
0.410918
0.0581096
0.648447
0.776683
0.836546
0.493069
0.826662
0.486597
-0.05708

## Sheet: Fig 5
Fig 5C/D
rat 1	carrier-free position error (cm)										carrier-based position error (cm)										spiking position error (cm)											one-sided paired variance-corrected t-test (carrier-free < carrier-based)		two-sided paired variance-corrected t-test (carrier-free != neurons)
log_2(channels)	fold 1	fold 2	fold 3	fold 4	fold 5	fold 6	fold 7	fold 8	fold 9	fold 10	fold 1	fold 2	fold 3	fold 4	fold 5	fold 6	fold 7	fold 8	fold 9	fold 10	fold 1	fold 2	fold 3	fold 4	fold 5	fold 6	fold 7	fold 8	fold 9	fold 10		t(9)	p-value	t(9)	p-value
1	99.4063	91.4894	84.7225	87.3052	85.1735	89.2357	86.1866	93.5131	87.8327	93.7649	105.08	106.06	93.8307	102.82	91.12	105.726	95.0165	97.6168	81.9887	110.001	105.312	101.531	87.9347	97.5362	87.4597	99.7667	88.7171	95.3148	77.327	109.432		2.79995	0.0103571	1.56543	0.151923
2	99.121	86.4625	82.5003	83.7349	79.8414	86.0035	83.2622	86.1247	88.5887	89.2272	105.931	104.233	93.0196	100.654	89.9125	102.995	89.3807	98.0452	84.3201	103.441	96.9113	88.8008	78.9872	97.061	83.9065	101.173	86.1632	88.6189	82.6541	95.6174		3.48363	0.0034495	1.12276	0.290597
3	89.23	77.7682	69.8027	75.2608	67.3027	73.9116	68.8006	75.5511	77.7351	76.6783	104.464	103.67	85.476	94.4109	89.5744	100.666	90.7999	98.3402	89.8702	95.6333	93.6553	90.4524	76.9938	81.2182	78.4821	84.288	77.5173	80.3857	83.4035	85.064		9.21811	3.50811e-06	6.13735	0.000171317
4	75.9511	54.507	45.685	46.0903	45.9739	45.9747	47.4779	51.9694	52.5802	61.9606	102.309	95.6433	88.1298	87.3659	84.6148	93.8968	83.85	91.7033	90.7786	86.0191	86.4279	72.7249	61.2752	65.8124	70.7825	72.5032	60.4543	61.898	63.7721	72.4648		11.2888	6.4673e-07	5.68703	0.000299186
5	52.8753	27.9507	27.5505	24.5234	23.8958	23.3568	27.4839	29.945	34.8404	32.2067	89.7566	74.5894	62.456	66.8935	65.4808	73.6004	68.6004	76.2403	80.1513	63.9851	73.2353	48.7861	35.0869	44.4474	49.4884	45.2059	48.3662	45.8562	55.8467	38.8461		15.72	3.75139e-08	6.30079	0.000140851
6	35.7803	19.3406	18.4034	17.8452	19.638	19.6827	19.0555	20.9473	20.1235	20.4896	71.9173	47.7549	37.4313	39.737	41.3395	42.3739	44.0623	49.719	61.5784	42.4578	45.5848	31.3886	24.7108	24.0543	34.9002	27.5951	31.9607	28.0502	31.7444	23.8333		8.11014	9.92039e-06	5.45882	0.000401043
7	27.9648	15.6428	14.049	14.3041	17.5668	15.7597	16.4455	18.6287	18.6203	17.6223	52.2367	31.6054	24.0021	26.2165	31.1823	29.4541	30.9942	34.2609	49.7269	30.6638	35.3565	22.0424	17.4798	16.9905	22.2361	17.4327	21.6668	19.5183	21.7648	18.5821		5.55418	0.00017726	3.54667	0.00624837
7.5	23.6412	14.7663	12.6951	13.6224	17.4658	15.137	16.2078	18.4722	17.6674	16.7884	48.2498	28.6518	20.2012	21.1857	28.1602	25.6123	26.3341	30.6238	44.7526	27.0538	33.7661	19.2403	15.7198	15.864	20.1566	15.5913	17.5481	17.4863	19.1521	16.013		4.28113	0.00102327	1.64084	0.135249
log_2(channels)	carrier-free orienttaion error (rad.)										carrier-based orientation error (rad.)										spiking orientation error (rad.)											one-sided paired variance-corrected t-test (carrier-free < carrier-based)		two-sided paired variance-corrected t-test (carrier-free != neurons)			orientation error
	fold 1	fold 2	fold 3	fold 4	fold 5	fold 6	fold 7	fold 8	fold 9	fold 10	fold 1	fold 2	fold 3	fold 4	fold 5	fold 6	fold 7	fold 8	fold 9	fold 10	fold 1	fold 2	fold 3	fold 4	fold 5	fold 6	fold 7	fold 8	fold 9	fold 10		t(9)	p-value	t(9)	p-value
1	1.54134	1.57447	1.564	1.54316	1.53465	1.54802	1.63898	1.55042	1.56379	1.57428	1.69408	1.7571	1.46396	1.66622	1.67303	1.54345	1.375	1.52571	1.57694	1.55003	1.69333	1.73136	1.45143	1.66957	1.69565	1.52772	1.36846	1.52629	1.49561	1.55461		0.30614	0.383231	0.124201	0.903886
2	1.56543	1.54614	1.54699	1.47101	1.49064	1.51085	1.53227	1.4785	1.53873	1.56805	1.65114	1.71035	1.49006	1.62537	1.64018	1.54386	1.42963	1.51594	1.58849	1.53672	1.6964	1.69588	1.41651	1.66527	1.68474	1.5222	1.37771	1.49167	1.5075	1.53113		1.13763	0.142326	0.579751	0.576306
3	1.46281	1.40879	1.43506	1.39351	1.35873	1.39534	1.48153	1.36905	1.50607	1.45259	1.63051	1.70174	1.46726	1.5846	1.59553	1.52044	1.44049	1.46828	1.5833	1.51164	1.69195	1.70908	1.44324	1.57636	1.65553	1.43945	1.28453	1.4918	1.5356	1.49682		2.69408	0.0123157	1.51024	0.165265
4	1.34263	1.21041	1.17078	1.08732	1.13338	1.12135	1.26061	1.16657	1.3186	1.26123	1.57452	1.58065	1.36443	1.43964	1.48997	1.4168	1.32957	1.35056	1.49427	1.38836	1.64401	1.56154	1.4171	1.5595	1.64962	1.39117	1.29787	1.4316	1.50762	1.43548		4.92536	0.000409274	4.36764	0.00180328
5	1.14218	0.874365	0.913824	0.795185	0.809826	0.792886	0.974264	0.888028	1.09525	0.957459	1.38543	1.33676	1.1427	1.18576	1.23371	1.22867	1.14327	1.20624	1.36656	1.20126	1.59095	1.42362	1.3432	1.38419	1.39731	1.24551	1.19447	1.32561	1.40284	1.31109		6.76532	4.11052e-05	7.93936	2.3521e-05
6	0.928028	0.664342	0.696955	0.636443	0.681983	0.627665	0.818377	0.741913	0.861311	0.766561	1.19567	1.03015	0.898737	0.882115	0.914415	0.87874	0.92665	0.934247	1.2262	0.944782	1.41289	1.26056	1.22919	1.13336	1.25586	1.03514	1.06755	1.15647	1.30105	1.1786		6.56875	5.14583e-05	9.98829	3.61329e-06
7	0.796494	0.603385	0.646811	0.556256	0.653388	0.573676	0.758772	0.694786	0.750683	0.695153	0.985834	0.835609	0.720447	0.748626	0.81653	0.730983	0.803558	0.798817	1.07505	0.842517	1.26307	1.10035	1.09572	0.959851	1.07103	0.851148	0.95176	0.96041	1.12085	0.998789		4.41139	0.000846094	7.93239	2.36864e-05
7.5	0.736323	0.601586	0.630057	0.556202	0.642174	0.557686	0.748836	0.679911	0.737877	0.680006	0.907091	0.801115	0.672649	0.672274	0.754831	0.702338	0.788291	0.748807	1.02096	0.801378	1.16942	0.978904	1.05976	0.891444	0.977128	0.772287	0.865104	0.899691	1.05598	0.915517		3.78242	0.00216643	6.38835	0.000127
rat 2	carrier-free position error (cm)										carrier-based position error (cm)										spiking position error (cm)											one-sided paired variance-corrected t-test (carrier-free < carrier-based)		two-sided paired variance-corrected t-test (carrier-free != neurons)
log_2(channels)	fold 1	fold 2	fold 3	fold 4	fold 5	fold 6	fold 7	fold 8			fold 1	fold 2	fold 3	fold 4	fold 5	fold 6	fold 7	fold 8			fold 1	fold 2	fold 3	fold 4	fold 5	fold 6	fold 7	fold 8				t(7)	p-value	t(7)	p-value
1	82.0866	81.6499	85.8062	84.6412	81.1572	80.8157	77.1057	73.475			86.867	84.7707	88.7457	86.3357	87.5147	95.2938	94.4256	86.7158			82.879	82.0008	95.0361	77.0908	85.0364	103.374	93.3157	76.5622				2.54078	0.0193099	1.22228	0.261156
2	85.1949	78.5242	81.7888	80.1177	77.6335	76.9256	72.8858	68.2786			90.933	83.2306	97.1848	81.1062	81.5964	102.085	80.301	77.7738			79.8634	82.6864	84.5198	79.0639	85.1897	95.9659	79.7921	70.1158				2.2629	0.0290413	1.20002	0.269164
3	83.0898	75.9901	77.5218	75.1608	68.9356	74.2702	62.6566	66.2839			90.4879	78.8645	92.1167	75.0822	78.7464	93.8132	77.1305	74.5177			63.5473	72.7152	72.7465	64.5561	65.5893	80.1926	71.5295	65.1259				2.86778	0.0120342	-0.755657	0.47451
4	75.9875	72.331	68.3142	72.1187	62.7038	65.0443	60.5251	59.4408			87.2302	77.1159	85.017	73.2639	71.6013	83.8793	70.2971	68.0393			55.3761	61.1097	64.1439	59.0771	54.9651	61.408	57.1637	52.8382				3.3455	0.00616323	-2.86178	0.0242758
5	64.0135	55.6057	52.5221	57.154	51.5327	55.8827	49.1767	51.6935			78.2439	66.8196	72.2214	65.6463	61.0601	71.3307	64.4729	59.6874			47.6011	45.9547	47.5449	42.6933	43.1308	45.9701	40.5179	37.2646				6.00104	0.000270847	-5.43531	0.000971092
6	42.8936	39.9678	32.3899	35.2155	34.0035	34.9428	31.3638	35.1704			58.3132	53.2108	52.4313	48.9821	47.3068	55.1772	52.5966	43.5044			34.6854	29.1875	35.4534	28.0069	33.0357	30.6497	29.9528	25.1327				6.78483	0.000128362	-1.9607	0.0907261
7	28.7597	26.6489	25.1675	24.7644	26.5328	23.1523	22.4001	22.5019			35.4306	36.2662	31.4647	28.6244	29.2772	39.6413	34.977	29.8714			21.4223	21.4883	26.8398	19.317	22.9205	22.9943	21.919	19.6083				3.48108	0.00512562	-1.84107	0.108175
8	21.4294	19.7714	20.5347	22.3661	19.9406	20.22	18.3008	19.7936			24.7902	24.6281	25.8728	20.751	24.4687	30.6848	24.4281	24.6257														2.75209	0.0142092
log_2(channels)	carrier-free orienttaion error (rad.)										carrier-based orientation error (rad.)										spiking orientation error (rad.)											one-sided paired variance-corrected t-test (carrier-free < carrier-based)		two-sided paired variance-corrected t-test (carrier-free != neurons)
	fold 1	fold 2	fold 3	fold 4	fold 5	fold 6	fold 7	fold 8			fold 1	fold 2	fold 3	fold 4	fold 5	fold 6	fold 7	fold 8			fold 1	fold 2	fold 3	fold 4	fold 5	fold 6	fold 7	fold 8				t(7)	p-value	t(7)	p-value
1	1.4209	1.42966	1.39614	1.43027	1.48256	1.46823	1.49164	1.47674			1.18181	1.2379	1.17162	1.20644	1.38405	1.35954	1.14742	1.27735			1.18232	1.2256	1.17108	1.15689	1.37092	1.33915	1.1289	1.2947				-5.0771	0.999282	-5.19184	0.0012643
2	1.34341	1.36267	1.2566	1.33707	1.3976	1.45327	1.41426	1.40359			1.1671	1.22556	1.17366	1.19608	1.36399	1.35725	1.15741	1.27317			1.17337	1.20782	1.16257	1.20879	1.36764	1.34612	1.13059	1.27672				-3.82372	0.996745	-3.62269	0.00847979
3	1.23828	1.27807	1.29663	1.26753	1.35349	1.44134	1.22587	1.36265			1.18594	1.20973	1.17873	1.19596	1.30667	1.36776	1.15735	1.2603			1.13918	1.19768	1.14551	1.14711	1.27925	1.33924	1.0854	1.27846				-6.07962	0.999749	-7.25371	0.000169386
4	1.26406	1.2466	1.20121	1.22623	1.2906	1.38454	1.15595	1.3121			1.1914	1.22365	1.16216	1.16179	1.19201	1.27892	1.12201	1.29272			1.13787	1.15182	1.18222	1.08587	1.18236	1.26227	1.03833	1.2513				-3.29881	0.993429	-4.74386	0.00209843
5	1.09395	1.09835	1.06671	1.00604	1.11443	1.2459	0.9906	1.20593			1.12737	1.14704	1.0966	1.10119	1.12027	1.29355	1.04354	1.22665			1.0697	1.02917	1.11223	0.988883	1.07647	1.17081	0.979528	1.30407				3.02052	0.0096861	-0.379255	0.715741
6	0.857591	0.859514	0.837711	0.832132	0.850643	1.0276	0.847518	1.00455			0.968159	1.0337	0.967735	0.926444	0.924711	1.10519	0.901081	1.08114			0.947149	0.940002	1.04763	0.853607	0.944239	1.12344	0.886215	1.22649				4.95159	0.000826632	2.82522	0.0255809
7	0.652198	0.714652	0.743665	0.677951	0.710668	0.846291	0.704545	0.8847			0.742083	0.825814	0.836465	0.732917	0.737537	0.985034	0.740648	0.946677			0.798483	0.823845	0.978731	0.759591	0.836191	0.985613	0.780923	1.15885				3.85839	0.00311224	4.04957	0.00487344
8	0.594217	0.637326	0.685444	0.626241	0.666128	0.762654	0.648551	0.898418			0.616385	0.727227	0.743386	0.654553	0.644907	0.913828	0.64363	0.910135														1.43821	0.0967703

## Sheet: Supp Fig 1
					1-sided t-test (accuracy > chance)
Accuracy (% above chance)
	session 1	session 2	session 3	session 4	t(3)	cohen's d_z (paired)	p-value
model 1	22.0896	22.7857	14.3569	17.1587	9.47144	4.73572	0.00124748
model 2	34.4911	28.6807	22.4837	26.5876	11.2238	5.61189	0.00075814
model 3	18.3663	20.538	17.5146	15.1792	16.157	8.07851	0.000257869
model 4	14.3377	15.7911	10.4278	11.7094	10.7153	5.35764	0.000868918
model 5	13.0039	8.31367	6.75118	7.39118	6.25872	3.12936	0.0041157
model 6	2.70455	-1.61208	0.983885	-0.395496	0.452878	0.226439	0.340692
model 7	0.826093	0.27176	0.131437	-0.172359	1.26449	0.632245	0.14768

## Sheet: Supp Fig 3
% accuracy during run
	TIMBRE				TIMBRE -softmax				one-sided paired t-test (acc_model < acc_TIMBRE)			TIMBRE -unit norm				one-sided paired t-test (acc_model < acc_TIMBRE)			TIMBRE -softmax -unit norm				one-sided paired t-test (acc_model < acc_TIMBRE)			CSP				one-sided paired t-test (acc_model < acc_TIMBRE)			ICA				one-sided paired t-test (acc_model < acc_TIMBRE)
log_2(# features)	session 1	session 2	session 3	session 4	session 1	session 2	session 3	session 4	t(3)	cohen's d_z (paired)	p-value	session 1	session 2	session 3	session 4	t(3)	cohen's d_z (paired)	p-value	session 1	session 2	session 3	session 4	t(3)	cohen's d_z (paired)	p-value	session 1	session 2	session 3	session 4	t(3)	cohen's d_z (paired)	p-value	session 1	session 2	session 3	session 4	t(3)	cohen's d_z (paired)	p-value
0	94.2379	92.132	93.3257	95	93.0607	90.6091	93.901	93.0769	1.83784	0.918921	0.0816942	93.4944	78.8071	90.4488	84.7436	2.28172	1.14086	0.0533833	84.0149	74.8731	90.9091	87.8205	2.98048	1.49024	0.0292873	90.0248	70.9391	86.4212	82.6923	2.97813	1.48906	0.0293424	55.2664	47.335	50.4028	49.1026	28.362	14.181	4.81158e-05
1	96.6543	96.1929	95.5121	96.1538	96.6543	90.8629	94.4764	95.1282	1.5582	0.779102	0.108534	93.9281	84.3909	92.5201	93.8462	2.16836	1.08418	0.0593192	91.5118	71.9543	87.2267	91.9231	2.24311	1.12155	0.0553211	94.9195	81.2183	94.4764	92.9487	1.59827	0.799135	0.104138	68.7732	58.5025	71.3464	59.7436	9.60695	4.80347	0.00119674
2	97.3978	97.4619	97.0081	96.1538	96.8401	94.6701	96.2025	96.0256	1.81338	0.906691	0.0837118	95.601	90.9898	91.9448	95	2.83198	1.41599	0.0330407	94.7955	88.3249	91.5995	93.7179	3.11927	1.55964	0.0262506	96.6543	91.1168	96.4327	95.2564	1.52541	0.762705	0.112286	85.316	74.3655	90.2186	80	4.22501	2.11251	0.0121238
3	98.0173	97.5888	95.9724	96.9231	97.5836	96.3198	95.5121	96.2821	3.59754	1.79877	0.0184131	96.4684	94.6701	94.1312	95.641	5.2864	2.6432	0.00660182	97.6456	91.2437	92.1749	93.8462	2.76613	1.38306	0.0348969	96.9641	92.6396	93.6709	95.2564	2.90662	1.45331	0.0310834	96.5923	74.8731	89.8734	94.359	1.66028	0.83014	0.0977209
4	98.2652	97.8426	97.1231	96.6667	97.3358	96.066	96.4327	96.7949	2.08491	1.04245	0.0641997	96.5923	95.0508	95.2819	94.8718	7.84924	3.92462	0.00215351	96.7162	91.1168	95.1669	95.8974	2.0402	1.0201	0.0670107	97.026	85.0254	91.8297	93.5897	2.20528	1.10264	0.0573028	96.9021	68.401	89.9885	93.0769	1.60634	0.803171	0.103276
5	98.2032	97.8426	97.1231	96.5385	97.7076	94.1624	94.9367	95.5128	2.61714	1.30857	0.0395981	96.7782	94.6701	94.2463	96.4103	2.70182	1.35091	0.0368363	97.3358	91.6244	94.0161	95.1282	2.40862	1.20431	0.0475675	95.9108	73.3503	86.0759	88.7179	2.41824	1.20912	0.0471586	95.8488	66.1168	89.7583	91.0256	1.74126	0.87063	0.0900033
6	98.3891	97.0812	96.6628	96.7949	97.8315	94.5431	93.786	95.641	3.22418	1.61209	0.0242149	97.7076	95.9391	96.3176	96.2821	3.90766	1.95383	0.0148843	97.7076	92.0051	94.1312	95.1282	2.6435	1.32175	0.0387117	91.202	62.9442	78.7112	82.9487	3.18922	1.59461	0.0248704	94.9195	63.9594	89.4131	91.2821	1.77005	0.885025	0.0874289
% accuracy during stay
	TIMBRE				TIMBRE -softmax				one-sided paired t-test (acc_model < acc_TIMBRE)			TIMBRE -unit norm				one-sided paired t-test (acc_model < acc_TIMBRE)			TIMBRE -softmax -unit norm				one-sided paired t-test (acc_model < acc_TIMBRE)			CSP				one-sided paired t-test (acc_model < acc_TIMBRE)			ICA				one-sided paired t-test (acc_model < acc_TIMBRE)
log_2(# features)	session 1	session 2	session 3	session 4	session 1	session 2	session 3	session 4	t(3)	cohen's d_z (paired)	p-value	session 1	session 2	session 3	session 4	t(3)	cohen's d_z (paired)	p-value	session 1	session 2	session 3	session 4	t(3)	cohen's d_z (paired)	p-value	session 1	session 2	session 3	session 4	t(3)	cohen's d_z (paired)	p-value	session 1	session 2	session 3	session 4	t(3)	cohen's d_z (paired)	p-value
0	78.3138	65.6037	64.7086	64.9926	77.6425	65.0923	63.1702	63.9717	4.11428	2.05714	0.0130056	77.1741	64.7714	61.4608	64.5315	2.27311	1.13655	0.0538082	76.1358	64.9118	60.5284	63.2307	3.01942	1.50971	0.0283925	50.0859	41.3759	33.784	41.6763	15.0411	7.52054	0.00031896	34.918	38.1268	30.8314	33.7395	10.0121	5.00604	0.00106044
1	82.381	70.2166	67.5058	70.3112	80.7104	67.1179	65.3302	67.479	7.57468	3.78734	0.00238643	81.9984	67.7397	68.4227	67.0015	1.3604	0.680198	0.133449	78.2904	64.9118	64.1647	64.7127	8.69201	4.34601	0.00160237	65.3474	45.9186	62.1134	44.4426	3.88855	1.94428	0.0150752	41.3349	43.4216	28.2517	38.6465	10.4313	5.21564	0.000940248
2	83.4426	71.3799	72.1057	72.8141	81.2022	70.357	67.5991	68.1212	3.48924	1.74462	0.0198943	82.74	66.9775	68.1274	69.1915	3.78202	1.89101	0.0161994	78.3607	67.489	66.014	65.9476	8.51081	4.25541	0.00170355	65.4723	48.5058	65.2059	58.2908	4.63464	2.31732	0.00946249	49.961	48.8167	30.2564	40.8694	8.21359	4.1068	0.00188859
3	84.4106	73.2551	73.3955	74.7571	81.0304	69.3943	69.0909	68.6481	7.40783	3.70392	0.0025444	82.2639	69.4846	68.5781	68.961	5.29467	2.64733	0.00657335	79.7502	66.5965	65.7498	69.3562	9.19887	4.59944	0.00135851	74.3716	56.2776	68.2673	68.9116	3.4939	1.74695	0.0198275	49.7346	48.6663	40.9479	42.3679	14.0351	7.01755	0.000391665
4	85.1913	72.9844	75.6643	76.1732	81.1475	68.8829	69.0132	70.4429	8.02081	4.0104	0.00202303	82.4278	68.7124	70.3807	69.6361	5.90477	2.95239	0.00484968	80.3435	70.2868	66.4025	71.1675	3.96786	1.98393	0.0143028	77.1741	65.2226	66.6511	68.681	24.3229	12.1615	7.61655e-05	50.1171	49.0874	40.6527	43.8828	11.966	5.98298	0.000627746
5	84.6682	74.0975	75.711	77.1612	80.5933	71.6606	70.5828	72.3695	6.86069	3.43034	0.00317016	82.381	68.8227	70.5672	71.1675	5.71848	2.85924	0.00530567	78.7198	69.9158	67.1639	72.0402	6.3427	3.17135	0.00396332	71.9594	63.588	65.1437	65.1573	21.0304	10.5152	0.000117591	50.0625	49.8295	39.8757	45.1177	12.2045	6.10227	0.000592214
6	84.9649	74.5287	76.115	77.3259	80.3513	70.1765	69.1841	75.9262	3.81302	1.90651	0.0158615	82.623	69.7854	70.6449	70.3441	5.04984	2.52492	0.0074896	79.6877	68.1308	69.697	71.151	22.5548	11.2774	9.54244e-05	67.1975	59.7373	63.7918	64.8279	11.2789	5.63944	0.000747286	45.6753	48.9972	37.296	39.9967	10.798	5.39898	0.000849506

## Sheet: Supp Fig 4
Run
Peak_Frequency ~ is_interneuron + isolation_quality + firing_rate
	Estimate	SE	tStat	pValue		Number of observations: 834, Error degrees of freedom: 831
is_interneuron	-0.283172	0.0351518	-8.05569	2.73626e-15		Root Mean Squared Error: 0.962
isolation_quality	-0.0173656	0.0359624	-0.482882	0.629307
firing_rate	0.0984604	0.0361792	2.72146	0.00663536
Peak_Frequency ~ is_interneuron
	Estimate	SE	tStat	pValue		Number of observations: 834, Error degrees of freedom: 833
is_interneuron	-0.260924	0.0334477	-7.80094	1.83689e-14		Root Mean Squared Error: 0.965
Selectivity ~ is_interneuron + isolation_quality + firing_rate
	Estimate	SE	tStat	pValue		Number of observations: 834, Error degrees of freedom: 831
is_interneuron	0.205323	0.0356664	5.75676	1.20606e-08		Root Mean Squared Error: 0.976
isolation_quality	-0.13661	0.0364889	-3.74389	0.000193675
firing_rate	0.0394478	0.0367088	1.07461	0.28286
Selectivity ~ is_interneuron
	Estimate	SE	tStat	pValue		Number of observations: 834, Error degrees of freedom: 833
is_interneuron	0.182075	0.0340688	5.34434	1.17223e-07		Root Mean Squared Error: 0.983
Stay
Peak_Frequency ~ is_interneuron + isolation_quality + firing_rate
	Estimate	SE	tStat	pValue		Number of observations: 834, Error degrees of freedom: 831
is_interneuron	0.0780112	0.0488617	1.59657	0.111066		Root Mean Squared Error: 0.988
isolation_quality	0.0391139	0.0508809	0.768734	0.442456
firing_rate	-0.181765	0.0516846	-3.51681	0.000481299
Peak_Frequency ~ is_interneuron
	Estimate	SE	tStat	pValue		Number of observations: 834, Error degrees of freedom: 833
is_interneuron	0.0360571	0.0471098	0.765383	0.444445		Root Mean Squared Error: 0.999
Selectivity ~ is_interneuron + isolation_quality + firing_rate
	Estimate	SE	tStat	pValue		Number of observations: 834, Error degrees of freedom: 831
is_interneuron	0.122498	0.0489151	2.50429	0.012624		Root Mean Squared Error: 0.989
isolation_quality	-0.0880975	0.0509366	-1.72955	0.084399
firing_rate	0.091881	0.0517411	1.77578	0.0764473
Selectivity ~ is_interneuron
	Estimate	SE	tStat	pValue		Number of observations: 834, Error degrees of freedom: 833
is_interneuron	0.128761	0.046748	2.75437	0.00611885		Root Mean Squared Error: 0.992

## Sheet: Supp Fig 5
Cii
Rat 1
Carrier-free position error (cm)											Carrier-based position error										one-sided paired variance-corrected t-test (carrier-free < carrier-based)		Spiking position error										two-sided paired variance-corrected t-test (carrier-free != neurons)
Binned speed (cm/s)	fold 1	fold 2	fold 3	fold 4	fold 5	fold 6	fold 7	fold 8	fold 9	fold 10	fold 1	fold 2	fold 3	fold 4	fold 5	fold 6	fold 7	fold 8	fold 9	fold 10	t(9)	p-value	fold 1	fold 2	fold 3	fold 4	fold 5	fold 6	fold 7	fold 8	fold 9	fold 10	t(9)	p-value
1.09991	24.9576	18.2043	13.8854	12.668	31.4371	17.5182	24.4179	22.0902	25.1847	24.3561	97.1668	28.5775	17.1157	26.412	40.0478	54.5148	41.7347	40.4993	81.1213	31.9274	2.29944	0.0235214	62.2143	41.337	27.8633	27.3577	23.7522	26.9576	26.9017	27.8371	25.6455	18.598	1.495	0.169126
2.71216	30.5857	21.6869	11.647	14.1899	22.7726	20.5059	17.2643	25.3802	21.0044	19.6337	80.0316	34.9482	26.0718	23.98	34.2239	46.0818	29.6867	39.6083	50.2654	32.153	3.38301	0.0040441	66.8379	34.2936	23.8727	20.6354	30.1259	24.5776	23.4132	28.7369	26.7824	16.5871	1.88765	0.0916797
4.88128	28.1421	15.6412	10.9511	14.8985	18.2648	16.9927	13.7741	20.7174	17.2382	14.3085	56.2577	37.3484	23.2003	29.5365	27.9423	34.2473	25.1696	38.3534	30.4256	24.2379	5.83695	0.00012388	52.4402	29.5015	18.4382	19.2122	25.0915	19.7143	17.2444	20.7008	20.987	12.7539	1.87431	0.0936534
8.26218	26.995	17.4	12.4184	13.4344	17.0398	14.3991	12.9681	17.1988	14.7211	14.9847	52.6209	37.1665	16.9275	24.4033	32.5682	20.0101	19.415	41.0076	42.7449	28.5274	3.87635	0.00187612	26.1191	21.1244	14.7291	13.8597	23.6539	13.4482	12.9058	17.4142	14.6713	14.3802	0.957702	0.363231
13.2222	24.3532	17.4275	11.7484	12.3908	17.9239	12.7298	10.5447	25.2521	12.6182	14.7097	49.7232	28.8192	18.7814	17.64	25.5534	19.9693	18.4355	43.6228	31.8943	29.0221	4.01303	0.00152496	30.6157	17.3002	11.0983	12.5956	15.7538	11.7681	12.0923	13.377	11.4048	15.8342	-0.37691	0.714974
19.6309	23.7032	12.9495	10.493	12.1291	13.156	11.0894	10.7725	13.1424	11.3995	21.7623	52.5893	24.3649	15.3371	20.0009	18.7436	17.0634	16.9767	23.6312	56.7794	38.5764	2.37978	0.0206212	22.6978	13.6132	12.0331	12.5755	13.0639	12.0797	12.3264	12.6241	11.9186	13.4162	-0.318577	0.757316
27.6474	18.5926	11.0636	11.6466	12.829	12.6915	11.4249	11.8392	12.0974	13.1021	12.7445	42.5408	24.7032	18.2965	13.7951	19.2312	17.6775	17.0974	29.2661	34.3857	19.702	3.08304	0.00653778	20.0197	13.1067	12.8193	10.8886	12.1098	10.663	11.9604	11.5678	10.8836	11.6445	-0.363038	0.724957
36.8534	16.4687	12.2099	13.4267	12.0913	11.7082	12.1738	13.5757	14.3311	13.9607	14.2243	32.1269	20.8434	14.2649	13.8414	14.9372	18.1899	17.1223	23.7077	36.5261	22.605	2.5791	0.0148702	24.26	13.764	12.7436	12.0813	13.7576	12.6249	12.3704	15.3878	12.342	12.3517	0.581987	0.574862
47.9403	20.3859	11.9337	12.8902	12.106	14.6381	13.8236	13.7746	15.5986	13.8585	15.5932	39.3868	18.9802	16.1021	15.3677	15.6789	17.1992	18.312	26.7986	27.0205	28.0852	2.92415	0.00845866	21.7371	14.0668	14.3883	13.6306	12.7908	13.9154	14.4282	15.2487	13.1789	15.2272	0.702133	0.50035
63.3129	21.2674	14.9826	17.7479	16.5718	17.7214	18.7949	15.6225	17.022	19.1353	17.4043	47.0154	19.617	19.9543	24.0929	21.0913	24.8471	18.1551	17.2073	32.2082	21.8331	2.02805	0.0365822	25.6263	19.4286	15.9189	15.5957	15.6887	17.4572	14.7121	16.9031	17.708	17.7444	0.0464491	0.963967
Rat 2
Carrier-free position error (cm)											Carrier-based position error										one-sided paired variance-corrected t-test (carrier-free < carrier-based)		Spiking position error										two-sided paired variance-corrected t-test (carrier-free != neurons)
Binned speed	fold 1	fold 2	fold 3	fold 4	fold 5	fold 6	fold 7	fold 8			fold 1	fold 2	fold 3	fold 4	fold 5	fold 6	fold 7	fold 8			t(7)	p-value	fold 1	fold 2	fold 3	fold 4	fold 5	fold 6	fold 7	fold 8			t(7)	p-value
0.99457	57.0026	24.7036	20.4599	16.9959	27.7558	39.7586	40.5349	24.2777			55.3069	40.622	32.3487	25.9254	28.9209	65.0277	52.5922	29.728			2.22934	0.0305149	29.5247	30.9731	54.6271	18.5912	36.5539	28.6497	43.1728	25.3285			0.22	0.832149
2.4189	45.5713	27.6404	24.8641	26.0002	26.6825	21.2013	22.2986	23.4759			49.2941	34.6609	31.4315	30.8432	40.3171	40.1529	35.6134	27.1617			3.0745	0.00897685	28.7214	37.118	34.6155	31.8806	36.2895	36.6436	31.5846	26.1554			1.11656	0.301038
3.88815	23.2529	27.182	22.3333	21.9604	25.4493	20.11	16.2694	22.4287			35.3335	22.3443	30.3622	24.1033	32.1205	22.2841	27.7817	25.585			1.76036	0.0608692	14.4964	34.4498	30.6688	19.6769	39.392	27.9409	32.4005	22.662			1.22985	0.258481
6.07988	26.2118	13.5321	22.4729	30.5576	28.8956	23.361	19.3472	22.5216			31.081	21.8347	27.2246	35.3376	33.837	29.5124	22.188	29.0127			6.49116	0.000168462	16.6854	21.816	23.2052	32.0694	29.8496	28.141	27.7693	22.8842			0.658393	0.531335
9.84214	18.879	14.9092	16.7779	23.4983	25.3291	15.8738	12.7191	22.7732			17.398	25.7867	23.0971	21.8815	26.9937	22.9625	22.5586	23.5019			1.61986	0.0746473	18.835	15.9818	20.9172	20.402	20.3181	18.4018	17.9083	18.6384			0.0404191	0.968888
16.0789	14.0647	15.2695	17.7144	16.7295	17.0797	13.2063	12.9478	17.1582			22.2683	16.9758	24.3565	15.2358	18.9791	22.073	14.8891	15.9951			1.58214	0.0788161	22.1305	14.4232	17.0568	12.5456	15.0811	16.5061	15.5698	11.3939			0.0291426	0.977564
24.3396	14.8714	17.5246	15.9437	16.2947	13.3844	12.4711	12.4203	17.3101			18.6934	17.7592	19.1041	14.9647	15.5524	15.4073	12.0288	24.2658			1.59041	0.077884	23.1742	12.8659	17.9453	11.9643	12.2761	16.6887	13.7516	13.3794			0.0954756	0.926613
32.9821	14.8169	19.1951	16.1614	18.2415	15.116	13.7876	13.1277	14.5488			17.7964	18.2334	18.2994	17.3282	15.6822	16.3109	12.7723	17.7174			1.2572	0.1245	22.0206	15.6011	17.9836	13.946	13.4125	17.1914	14.3201	14.0274			0.222782	0.830066
43.0218	17.4567	18.0073	16.1255	23.7174	11.9825	17.753	14.7113	15.6167			18.6045	16.8919	18.074	14.949	14.4893	20.3841	19.5008	20.7357			0.450773	0.332892	22.9637	15.3905	17.4954	14.3742	15.1752	20.2161	14.4349	17.0102			0.08989	0.930893
59.4216	18.5487	16.548	18.6724	20.8222	15.0072	15.3431	16.0121	16.469			19.1332	21.4574	17.2482	20.3203	15.5875	16.4016	19.6717	14.9781			0.774819	0.231905	25.3545	19.2386	16.289	20.3388	20.1885	18.1403	18.6995	17.6667			1.52499	0.171089
Ciii
log_2(error_slow/error_fast)
Rat 1
Carrier-based	Carrier-free	Spiking
0.296186	0.452135	0.73404		one-sided variance-corrected t-test (carrier-free < carrier-based)
0.358457	0.430322	0.662946		t(9)	2.8597
-0.0876252	0.19564	0.346282		p-value	0.0094
0.0278202	0.336756	0.368808
0.429634	0.580998	0.563073		two-sided paired variance-corrected t-test (carrier-free != spiking)
0.199235	0.610139	0.368379		t(9)	2.9829
0.185718	0.427623	0.341246		p-value	0.0154
0.426949	0.521086	0.409812
0.239206	0.235063	0.409943
0.073849	0.109018	0.104707
Rat 2
Carrier-based	Carrier-free	Spiking
0.762179	0.669139	-0.0659502		one-sided variance-corrected t-test (carrier-free < carrier-based)
0.22117	0.464102	0.593531		t(7)	2.0834
0.23383	0.397474	0.63681		p-value	0.0379
0.216909	0.51151	0.51632
0.614128	0.703112	0.757596		two-sided paired variance-corrected t-test (carrier-free != spiking)
0.505599	0.686422	0.454309		t(7)	0.398
0.473776	0.712043	0.688471		p-value	0.7025
0.353355	0.365182	0.453749
D/E
Rat 1 position error (cm)
Carrier-free											Carrier-based										one-sided paired variance-corrected t-test (carrier-free < carrier-based)		Spiking										two-sided paired variance-corrected t-test (carrier-free != neurons)
Temporal Filter	fold 1	fold 2	fold 3	fold 4	fold 5	fold 6	fold 7	fold 8	fold 9	fold 10	fold 1	fold 2	fold 3	fold 4	fold 5	fold 6	fold 7	fold 8	fold 9	fold 10	t(9)	p-value	fold 1	fold 2	fold 3	fold 4	fold 5	fold 6	fold 7	fold 8	fold 9	fold 10	t(9)	p-value
0.1	51.8875	39.3277	35.8733	35.832	38.0688	33.3173	39.3884	39.2675	47.7737	44.8202	73.443	60.1864	55.3673	54.4826	54.8664	54.7125	56.379	59.7349	72.2968	60.1307	15.5689	4.08067e-08	50.5805	32.4644	30.8318	30.8242	36.5384	29.926	36.6326	34.3902	39.9362	36.1004	-4.05912	0.0028457
0.2	45.629	33.5046	29.9681	30.7185	33.5368	28.5021	34.6128	35.0787	42.6471	39.1813	68.7606	54.4837	49.6839	48.6392	49.5451	48.5026	51.6116	54.0562	68.9032	53.952	12.4162	2.87801e-07	47.2453	28.7715	27.2059	27.3358	33.3627	25.9763	32.6869	30.6752	35.2601	31.9449	-2.52928	0.0322737
0.4	37.7222	25.8363	22.7159	24.3026	27.3229	22.3268	27.7744	28.6412	34.5216	31.7846	61.673	46.8948	40.9424	40.7548	42.8512	40.6812	44.306	46.8459	63.9401	45.5335	9.04763	4.08854e-06	41.8763	23.876	22.2502	22.7905	28.7658	21.4806	27.947	25.3856	29.5697	26.5827	-0.948324	0.367731
0.8	30.6379	20.0761	18.1978	19.7154	21.6182	18.0913	22.0598	23.3552	26.6847	25.954	53.5844	38.3899	32.7498	32.1919	36.5016	32.2284	36.6297	39.3968	58.4222	37.3296	6.13105	8.63135e-05	37.7712	20.8785	19.893	19.6554	25.9497	18.2226	24.4673	22.5727	25.9063	23.1472	0.919523	0.381806
1.6	25.4637	15.8642	14.4318	16.3071	18.4292	15.8731	18.011	21.2257	21.5619	21.0001	47.5972	31.2087	25.2896	25.5503	31.0178	26.8374	32.1987	33.9198	51.5596	30.0788	4.87236	0.000440316	34.8239	19.2175	17.7805	16.5963	22.688	16.5221	21.0584	19.7966	21.7084	19.1905	1.39684	0.195945
3.2	23.6412	14.7663	12.6951	13.6224	17.4658	15.137	16.2078	18.4722	17.6674	16.7884	48.2498	28.6518	20.2012	21.1857	28.1602	25.6123	26.3341	30.6238	44.7526	27.0538	4.28113	0.00102327	33.7661	19.2403	15.7198	15.864	20.1566	15.5913	17.5481	17.4863	19.1521	16.013	1.64084	0.135249
6.4	23.3048	16.6685	16.4812	15.5407	19.6659	17.723	16.6753	18.511	15.4306	16.9518	51.7222	29.5502	20.9898	21.2477	29.3796	29.4203	25.2897	30.8026	40.4379	28.5547	3.66056	0.00261549	31.2748	22.0594	17.9822	18.3218	19.035	17.3614	18.0455	18.9163	19.6357	17.3594	1.79908	0.105545
Rat 2 position error (cm)
Carrier-free											Carrier-based										one-sided paired variance-corrected t-test (carrier-free < carrier-based)		Spiking										two-sided paired variance-corrected t-test (carrier-free != neurons)
Temporal Filter	fold 1	fold 2	fold 3	fold 4	fold 5	fold 6	fold 7	fold 8			fold 1	fold 2	fold 3	fold 4	fold 5	fold 6	fold 7	fold 8			t(9)	p-value	fold 1	fold 2	fold 3	fold 4	fold 5	fold 6	fold 7	fold 8			t(9)	p-value
0.1	57.9199	56.615	55.2496	54.259	51.8893	55.0627	49.9582	54.1733			63.5743	61.2569	61.9931	58.7696	58.3636	63.2944	58.1972	58.6144			7.52381	6.7292e-05	43.5857	43.2494	46.8541	41.6255	42.071	44.3953	41.1072	42.0611			-10.0412	2.08226e-05
0.2	53.1985	52.1423	50.8068	49.4396	47.5692	51.2967	45.3286	49.8969			59.6881	57.8273	58.507	54.7177	54.4108	60.1761	54.2277	54.6417			8.34684	3.4722e-05	39.6301	38.9652	42.3027	37.4337	38.3258	40.4367	37.5627	38.2801			-9.74909	2.52895e-05
0.4	45.4898	44.5683	43.5098	41.6074	40.1127	44.0641	37.6699	42.851			53.3592	51.6349	52.0727	48.4523	47.9183	54.0178	47.7897	48.0662			9.39841	1.60783e-05	32.8948	33.1024	37.2084	30.4134	32.3201	33.1542	32.0404	31.7061			-7.03207	0.000205622
0.8	37.0869	36.9412	36.4379	33.8829	33.3194	36.1267	30.201	35.9894			45.8461	44.8763	45.4524	40.8296	40.8023	47.8272	41.5054	40.7724			7.23216	8.62866e-05	27.8983	27.7084	32.5977	25.0752	28.339	29.2172	27.6855	26.8108			-4.85497	0.00184576
1.6	31.0537	30.6975	30.5366	27.9497	27.3057	29.4943	24.6539	30.1132			38.5054	38.6014	39.2259	33.9527	32.8414	43.0372	37.4317	34.414			4.80644	0.000975863	24.241	24.4227	27.8801	21.8563	25.3892	25.1072	23.7151	22.9411			-3.62055	0.00850399
3.2	27.2528	27.5071	25.4305	25.1975	25.1416	25.2412	22.2043	25.2549			35.4306	36.2662	31.4647	28.6244	29.2772	39.6413	34.977	29.8714			3.71119	0.00377151	21.4223	21.4883	26.8398	19.317	22.9205	22.9943	21.919	19.6083			-2.21382	0.0624438
6.4	28.7597	26.6489	25.1675	24.7644	26.5328	23.1523	22.4001	22.5019			37.1488	38.3866	28.8726	28.3939	34.2035	38.4956	38.2599	27.0035			3.43281	0.00547167	22.9725	22.777	25.847	19.6757	23.0603	20.8579	23.2793	18.7203			-2.22582	0.0613484
Rat 1 orientation error (rad.)
Carrier-free											Carrier-based										one-sided paired variance-corrected t-test (carrier-free < carrier-based)		Spiking										two-sided paired variance-corrected t-test (carrier-free != neurons)
Temporal Filter	fold 1	fold 2	fold 3	fold 4	fold 5	fold 6	fold 7	fold 8	fold 9	fold 10	fold 1	fold 2	fold 3	fold 4	fold 5	fold 6	fold 7	fold 8	fold 9	fold 10	t(9)	p-value	fold 1	fold 2	fold 3	fold 4	fold 5	fold 6	fold 7	fold 8	fold 9	fold 10	t(9)	p-value
0.1	1.10872	0.984885	0.985026	0.93186	0.985112	0.895819	1.03986	0.984931	1.12987	1.00181	1.26368	1.19024	1.13448	1.10079	1.11576	1.10806	1.13843	1.15511	1.29203	1.16332	10.6842	1.02864e-06	1.35074	1.22352	1.25905	1.18257	1.21001	1.11464	1.17775	1.18883	1.28864	1.21234	11.366	1.22096e-06
0.2	1.02593	0.903014	0.909672	0.85005	0.911364	0.81237	0.972229	0.917329	1.06157	0.932894	1.20065	1.12013	1.05109	1.02613	1.04484	1.01834	1.07293	1.08375	1.25213	1.09445	10.4165	1.27261e-06	1.32295	1.18474	1.21343	1.13506	1.17028	1.05738	1.14203	1.14077	1.25104	1.16815	11.9684	7.8747e-07
0.4	0.916016	0.787761	0.789934	0.726083	0.806663	0.70071	0.878641	0.811999	0.959754	0.824344	1.12259	1.02811	0.941253	0.915268	0.937526	0.902194	0.969664	0.996294	1.19465	1.00298	8.55036	6.47956e-06	1.27289	1.11412	1.15174	1.0616	1.09975	0.960518	1.05824	1.05599	1.19212	1.1007	10.5195	2.34378e-06
0.8	0.816751	0.668721	0.698623	0.627252	0.702535	0.613518	0.809323	0.72682	0.856144	0.733662	1.01177	0.917421	0.825508	0.799781	0.837046	0.791402	0.869383	0.861562	1.12237	0.898285	6.0805	9.17706e-05	1.21115	1.04279	1.11032	1.01145	1.06465	0.868217	0.97546	0.978531	1.14457	1.01258	8.5892	1.24917e-05
1.6	0.745496	0.585232	0.630972	0.568189	0.655546	0.565158	0.754748	0.665076	0.783291	0.680108	0.906952	0.823528	0.713752	0.707468	0.755591	0.715402	0.795696	0.770656	1.04197	0.804931	4.55424	0.000688781	1.17838	0.988768	1.08171	0.925317	1.01988	0.803065	0.918444	0.917528	1.10273	0.924854	7.38105	4.18672e-05
3.2	0.736323	0.601586	0.630057	0.556202	0.642174	0.557686	0.748836	0.679911	0.737877	0.680006	0.907091	0.801115	0.672649	0.672274	0.754831	0.702338	0.788291	0.748807	1.02096	0.801378	3.78242	0.00216643	1.16942	0.978904	1.05976	0.891444	0.977128	0.772287	0.865104	0.899691	1.05598	0.915517	6.38835	0.000127
6.4	0.792312	0.695918	0.739562	0.633634	0.702438	0.610429	0.772964	0.732045	0.761633	0.702358	1.01172	0.852855	0.767134	0.749849	0.863185	0.784445	0.82753	0.83454	1.05753	0.9004	4.13128	0.0012773	1.13015	1.05879	1.11734	0.958167	0.995298	0.811504	0.916979	0.964193	1.09151	0.985377	8.36963	1.54022e-05
Rat 2 orientation error (rad.)
Carrier-free											Carrier-based										one-sided paired variance-corrected t-test (carrier-free < carrier-based)		Spiking										two-sided paired variance-corrected t-test (carrier-free != neurons)
Temporal Filter	fold 1	fold 2	fold 3	fold 4	fold 5	fold 6	fold 7	fold 8			fold 1	fold 2	fold 3	fold 4	fold 5	fold 6	fold 7	fold 8			t(9)	p-value	fold 1	fold 2	fold 3	fold 4	fold 5	fold 6	fold 7	fold 8			t(9)	p-value
0.1	1.05554	1.07629	1.08941	1.06209	1.0678	1.18442	1.01036	1.15658			1.06253	1.09047	1.09582	1.04005	1.089	1.20846	1.00633	1.16623			0.925808	0.192676	1.02789	1.00713	1.08646	0.951288	1.01524	1.16914	0.974685	1.23099			-1.07077	0.319796
0.2	0.976448	1.01316	1.0328	0.993874	1.00119	1.13426	0.947419	1.10953			0.999665	1.04302	1.04268	0.988536	1.02425	1.16168	0.943668	1.11962			2.01337	0.0419737	0.977491	0.97288	1.05996	0.902486	0.971633	1.13808	0.93719	1.21519			-0.143193	0.890172
0.4	0.852547	0.896558	0.92623	0.88493	0.891008	1.03911	0.847742	1.02611			0.91055	0.965394	0.965936	0.89609	0.927439	1.10319	0.865433	1.03749			3.15378	0.00803356	0.899654	0.901952	1.01853	0.829673	0.908013	1.10033	0.866126	1.17846			1.31438	0.230146
0.8	0.73503	0.78659	0.841193	0.780069	0.779253	0.950334	0.76606	0.944431			0.817064	0.879196	0.881707	0.80865	0.816546	1.03873	0.77865	0.972163			3.14992	0.00807695	0.83024	0.846592	0.982601	0.781401	0.859436	1.04137	0.817197	1.15883			2.78154	0.0272376
1.6	0.65408	0.729889	0.771743	0.707962	0.708331	0.873293	0.707726	0.893902			0.742083	0.825814	0.836465	0.732917	0.737537	0.985034	0.740648	0.946677			3.64654	0.00410779	0.798483	0.823845	0.978731	0.759591	0.836191	0.985613	0.780923	1.15885			3.6637	0.00803091
3.2	0.652198	0.714652	0.743665	0.677951	0.710668	0.846291	0.704545	0.8847			0.745197	0.848204	0.806453	0.731607	0.724977	0.957306	0.760322	0.983746			3.9392	0.00280453	0.834927	0.820975	0.987084	0.768673	0.841641	0.956497	0.745172	1.19118			3.34385	0.0123544
6.4	0.738368	0.782983	0.771307	0.71412	0.770773	0.817012	0.776648	0.912881			0.851609	0.996268	0.877183	0.848705	0.793779	1.01686	0.841134	1.07606			3.78708	0.00341444	0.932727	0.88421	1.0827	0.843968	0.905196	0.950553	0.828173	1.29443			3.10518	0.0171969
Rat 1 position error (cm)
Carrier-free											Carrier-based										one-sided paired variance-corrected t-test (carrier-free < carrier-based)		Spiking										two-sided paired variance-corrected t-test (carrier-free != neurons)
Orientation Filter	fold 1	fold 2	fold 3	fold 4	fold 5	fold 6	fold 7	fold 8	fold 9	fold 10	fold 1	fold 2	fold 3	fold 4	fold 5	fold 6	fold 7	fold 8	fold 9	fold 10	t(9)	p-value	fold 1	fold 2	fold 3	fold 4	fold 5	fold 6	fold 7	fold 8	fold 9	fold 10	t(9)	p-value
0.5	30.0534	16.2442	14.9827	15.0314	19.9391	17.0221	17.3241	19.5348	20.4068	18.0826	47.6961	28.3113	20.9576	22.1566	28.513	25.3188	26.5992	30.2105	44.1342	27.2139	4.49778	0.000746856	36.0544	21.4277	19.0016	16.8806	23.2463	17.7624	19.8353	20.0097	23.3369	18.5155	3.07835	0.013175
1	27.1546	15.493	14.2068	14.5445	19.0819	16.3	16.9062	19.1475	19.1383	17.4802	48.2498	28.6518	20.2012	21.1857	28.1602	25.6123	26.3341	30.6238	44.7526	27.0538	4.162	0.00122022	35.663	20.8808	17.9017	16.5519	22.2741	17.1004	18.9137	19.1168	21.816	17.3872	2.33659	0.0442668
2	25.3274	14.8877	13.4112	14.1294	18.4435	15.3788	16.5208	18.5987	18.2365	17.0865	48.7165	28.4249	19.1565	20.9295	27.5237	26.345	25.6995	31.7859	46.6677	27.0599	3.88002	0.00186565	35.072	20.0063	16.4232	16.2624	20.7554	16.3315	17.8601	18.0676	20.1777	16.4846	1.82603	0.10113
4	24.2279	14.69	12.8547	13.7364	17.6836	15.1289	16.344	18.4352	17.7774	16.7831	49.428	28.3238	18.7718	20.674	27.3477	26.8524	25.6249	33.1284	49.4111	27.8859	3.70501	0.00244128	34.2294	19.4618	15.8638	15.9627	20.2667	15.7624	17.581	17.5914	19.3516	16.1358	1.70093	0.123168
8	23.7324	14.7345	12.714	13.6515	17.5054	15.1288	16.2264	18.4595	17.6964	16.7583	49.8738	28.2702	18.7889	20.5313	27.2362	27.0364	25.939	33.7369	50.9976	28.2646	3.60502	0.00285171	33.8772	19.2728	15.7563	15.8912	20.1759	15.6135	17.5433	17.5137	19.1884	16.023	1.65287	0.132748
16	23.6412	14.7663	12.6951	13.6224	17.4658	15.137	16.2078	18.4722	17.6674	16.7884	49.9945	28.2399	18.8119	20.4614	27.1929	27.1352	26.1432	33.8826	51.4101	28.3738	3.58286	0.00295217	33.7661	19.2403	15.7198	15.864	20.1566	15.5913	17.5481	17.4863	19.1521	16.013	1.64084	0.135249
Rat 2 position error (cm)
Carrier-free											Carrier-based										one-sided paired variance-corrected t-test (carrier-free < carrier-based)		Spiking										two-sided paired variance-corrected t-test (carrier-free != neurons)
Orientation Filter	fold 1	fold 2	fold 3	fold 4	fold 5	fold 6	fold 7	fold 8			fold 1	fold 2	fold 3	fold 4	fold 5	fold 6	fold 7	fold 8			t(9)	p-value	fold 1	fold 2	fold 3	fold 4	fold 5	fold 6	fold 7	fold 8			t(9)	p-value
0.5	29.9368	31.0046	28.4674	29.4452	30.9614	27.5417	27.396	29.309			42.7421	46.2725	46.3194	35.3717	37.6869	49.5646	43.9661	38.3906			4.50637	0.00138854	24.2163	27.1799	33.7129	24.0557	28.3474	28.9535	26.7915	23.3755			-1.06029	0.32422
1	29.272	28.7203	27.1369	27.6418	29.3391	26.4837	25.4603	25.6677			41.631	45.0529	44.443	34.637	36.549	48.7157	43.0822	37.2514			5.03261	0.000754469	22.9874	26.133	33.0553	23.1518	27.5236	27.4974	25.6916	22.4473			-0.716636	0.496806
2	28.7735	27.0801	25.5229	26.2318	28.0114	24.8046	23.8388	23.0452			38.7372	42.1969	39.4489	32.7124	33.4411	45.8872	40.1973	34.847			4.63631	0.00118996	21.8448	23.778	30.7113	21.1852	25.479	25.1735	24.0785	21.0621			-0.906425	0.39484
4	28.459	26.617	25.1007	25.0982	26.963	23.4204	22.6768	22.2847			36.2251	38.2353	33.7802	30.0645	30.4271	42.0573	36.8323	31.6632			3.86177	0.00309865	21.454	22.0903	28.2203	19.7763	23.4367	23.3846	22.5909	19.9364			-1.43762	0.193701
8	28.678	26.6332	25.0937	24.8223	26.6379	23.2024	22.4438	22.454			35.5695	36.6992	31.9394	28.8728	29.4964	40.2186	35.344	30.3136			3.55367	0.00464894	21.4177	21.6099	27.1804	19.3907	23.0102	23.0679	22.0602	19.6524			-1.73338	0.126625
16	28.7597	26.6489	25.1675	24.7644	26.5328	23.1523	22.4001	22.5019			35.4306	36.2662	31.4647	28.6244	29.2772	39.6413	34.977	29.8714			3.48108	0.00512562	21.4223	21.4883	26.8398	19.317	22.9205	22.9943	21.919	19.6083			-1.84107	0.108175
Rat 1 orientation error (rad.)
Carrier-free											Carrier-based										one-sided paired variance-corrected t-test (carrier-free < carrier-based)		Spiking										two-sided paired variance-corrected t-test (carrier-free != neurons)
Orientation Filter	fold 1	fold 2	fold 3	fold 4	fold 5	fold 6	fold 7	fold 8	fold 9	fold 10	fold 1	fold 2	fold 3	fold 4	fold 5	fold 6	fold 7	fold 8	fold 9	fold 10	t(9)	p-value	fold 1	fold 2	fold 3	fold 4	fold 5	fold 6	fold 7	fold 8	fold 9	fold 10	t(9)	p-value
0.5	0.807906	0.6375	0.676908	0.590976	0.678173	0.586888	0.766663	0.707417	0.794748	0.721186	0.908269	0.794245	0.686315	0.68959	0.74525	0.721104	0.789648	0.760196	1.04394	0.792636	2.97078	0.00784124	1.193	0.988032	1.10747	0.885221	0.958112	0.817998	0.881093	0.918019	1.12718	0.92666	6.47492	0.000114753
1	0.766914	0.624488	0.661846	0.564177	0.648536	0.578972	0.748103	0.69073	0.759375	0.699443	0.907091	0.801115	0.672649	0.672274	0.754831	0.702338	0.788291	0.748807	1.02096	0.801378	3.43415	0.00372957	1.17381	0.986576	1.08855	0.882698	0.96127	0.797681	0.859931	0.905141	1.09275	0.916236	6.40924	0.000123921
2	0.736323	0.601586	0.630057	0.556202	0.642174	0.557686	0.748836	0.679911	0.737877	0.680006	0.952229	0.806658	0.675972	0.673086	0.78192	0.689861	0.781444	0.768214	1.03857	0.83113	3.82309	0.00203529	1.16942	0.978904	1.05976	0.891444	0.977128	0.772287	0.865104	0.899691	1.05598	0.915517	6.38835	0.000127
4	0.728137	0.597695	0.637448	0.567855	0.661315	0.550513	0.749606	0.677829	0.74224	0.675705	0.990566	0.834795	0.702462	0.692438	0.812762	0.699743	0.797428	0.794088	1.05358	0.88942	4.24892	0.00107294	1.19463	0.988208	1.05069	0.915036	1.02018	0.781126	0.906028	0.924803	1.06931	0.943851	7.39092	4.14311e-05
8	0.732856	0.606065	0.644171	0.577737	0.672997	0.55597	0.749885	0.679735	0.746468	0.67814	1.01249	0.84056	0.712338	0.705871	0.822904	0.709238	0.806455	0.807079	1.06137	0.909495	4.35849	0.000913748	1.20636	1.00296	1.05343	0.93012	1.03824	0.795554	0.926075	0.937917	1.07568	0.958594	7.9557	2.31383e-05
16	0.735049	0.609548	0.645777	0.580742	0.675661	0.557083	0.750029	0.6802	0.747002	0.679676	1.01874	0.842679	0.716472	0.710876	0.825986	0.713882	0.808055	0.812975	1.06381	0.915468	4.41872	0.000837147	1.21032	1.00854	1.05362	0.934245	1.04364	0.80015	0.931194	0.940896	1.07727	0.961614	8.10297	1.99819e-05
Rat 2 orientation error (rad.)
Carrier-free											Carrier-based										one-sided paired variance-corrected t-test (carrier-free < carrier-based)		Spiking										two-sided paired variance-corrected t-test (carrier-free != neurons)
Orientation Filter	fold 1	fold 2	fold 3	fold 4	fold 5	fold 6	fold 7	fold 8			fold 1	fold 2	fold 3	fold 4	fold 5	fold 6	fold 7	fold 8			t(9)	p-value	fold 1	fold 2	fold 3	fold 4	fold 5	fold 6	fold 7	fold 8			t(9)	p-value
0.5	0.72311	0.783308	0.80375	0.715675	0.775271	0.915343	0.745428	0.950042			0.795968	0.84893	0.856298	0.73889	0.755121	0.99618	0.749739	0.952742			1.80663	0.0568877	0.7933	0.835498	1.00442	0.76882	0.843576	1.03429	0.775246	1.18243			2.66349	0.0323032
1	0.682234	0.743997	0.77312	0.689084	0.732044	0.873517	0.728886	0.90187			0.783342	0.845431	0.858568	0.732611	0.746596	0.991377	0.738307	0.946761			2.9808	0.0102458	0.791889	0.82704	0.990646	0.765283	0.833879	1.00995	0.772716	1.17251			3.2709	0.0136573
2	0.652198	0.714652	0.743665	0.677951	0.710668	0.846291	0.704545	0.8847			0.756769	0.832702	0.847017	0.728783	0.739831	0.982164	0.734235	0.935479			3.55686	0.00462914	0.798483	0.823845	0.978731	0.759591	0.836191	0.985613	0.780923	1.15885			4.04957	0.00487344
4	0.666277	0.716262	0.734352	0.69304	0.717638	0.845245	0.705361	0.893061			0.742083	0.825814	0.836465	0.732917	0.737537	0.985034	0.740648	0.946677			3.31049	0.00646646	0.815996	0.823192	0.971089	0.764428	0.847091	0.977255	0.794447	1.15791			4.1417	0.00433992
8	0.682245	0.723958	0.740447	0.703046	0.723737	0.850784	0.710541	0.898132			0.742922	0.82665	0.834904	0.73599	0.739098	0.988047	0.747438	0.951192			3.12025	0.00841886	0.828879	0.82315	0.96861	0.770498	0.850829	0.985608	0.80051	1.16156			4.09978	0.00457429
16	0.688427	0.726753	0.740428	0.707362	0.726959	0.853689	0.71276	0.899549			0.743447	0.82612	0.834494	0.7368	0.739906	0.989269	0.74956	0.953079			3.01353	0.00978211	0.832695	0.823002	0.969162	0.771673	0.852144	0.988566	0.802081	1.162			4.01318	0.00510363
F
	Rat 1				Rat 2
	Position Error (cm)		Orientation Error (rad.)		Position Error (cm)		Orientation Error (rad.)
Fold	TIMBRE	DeepInsight	TIMBRE	DeepInsight	TIMBRE	DeepInsight	TIMBRE	DeepInsight
1	23.6412	27.477	0.736323	0.988161	21.4294	34.1735	0.594217	1.04406
2	14.7663	12.8684	0.601586	0.652034	19.7714	31.9461	0.637326	0.809643
3	12.6951	10.9015	0.630057	0.828424	20.5347	22.8569	0.685444	0.64931
4	13.6224	10.2609	0.556202	0.615011	22.3661	32.8036	0.626241	0.807724
5	17.4658	11.381	0.642174	0.576746	19.9406	22.5828	0.666128	0.758777
6	15.137	11.8221	0.557686	0.642344	20.22	19.114	0.762654	0.626374
7	16.2078	11.8376	0.748836	0.543776	18.3008	32.0196	0.648551	0.895999
8	18.4722	11.7928	0.679911	0.596499	19.7936	28.7961	0.898418	1.09653
9	17.6674	17.5031	0.737877	0.739362
10	16.7884	16.4183	0.680006	0.938312
two-sided paired variance-corrected t-test (TIMBRE != DeepInsight)
Rat 1	t(9)	p-value
Position	-1.7024	0.1229
Orientation	0.7918	0.4488
Rat 2	t(7)	p-value
Position	2.6508	0.0329
Orientation	1.5825	0.1575
